# Supplementary material for: Clonal Evolution at First Sight: A Combined Visualization of Diverse Diagnostic Methods Improves Understanding of Leukemic Progression
Source: Front Oncol. 2022 Jul 8;12:888114. doi: 10.3389/fonc.2022.888114 (PMC9305660; doi:10.3389/fonc.2022.888114)
Supplement: Supplementary file 1 [file Table_1.xlsx]

## Sheet: Tabelle1
Table S1. Overview of available data (n=8)
Patient (#)	WHO diagnosis	status	day (d)/ month (m) of analysis	karyotype (ISCN)	array-CGH (ISCN)	DNA analysis NGS (somatic)					cancer cell fractions (CCF)	Model	Date of death or last follow up	survival status (alive/dead)	Treatment	haemo-globin level (g/dl)	platelet count (/nl)	leuko- cyte count (/nl)	erythrocyte trans- fusions	blasts % (peripheral blood)	blasts % (bone marrow)
						gene	variant	transcript number	classification (according to ACMG (Richards et al., 2015))	variant allele frequeny (VAF)
Patient 1	AML*1	initial (1st timepoint)	0	46,​​XX,​​del(5)(q14q33)[1]/45,​​idem,​​-17[10]/ 48,​​idem,​​-17,​​add(18)(q22),​​+mar1,​​+mar2,​​+mar3[2]/ 46,​​XX[2].​nuc ish 11q23(MLLx2)[100/100],​ 17p13.​1(P53x1),​cen17(CEP17x1)[49/100]	arr[GRCh37] 5q14.​3q33.​3(84003909_156501657)x1,​9p24.​1(4986952_7119110)x1~2,​17p13.​3q25.​3(3555_81007215)x1	ASXL1	c.2317G>T p.(Glu773*)	ENST00000375687	likely pathogenic	10.83 %	21.66 %	22.00 %	not known	dead	not known	8.8	212	1.5	yes	not known
						DNMT3A	c.2645G>A p.(Arg882His)	ENST00000264709	pathogenic	18.69 %	37.39 %	37.00 %
						IDH1	c.394C>T p.(Arg132Cys)	ENST00000345146	pathogenic	13.85 %	27.70 %	28.00 %
						TP53	c.427G>A p.(Val143Met)	ENST00000269305	VUS	20.49 %	26.64 %	28.00 %
Patient 2	MDS*2	initial (1st timepoint)	0	47,​XY,​+8[13]/48,​idem,​+10[2]	-	BCOR	c.4639+1G>A	ENST00000378444	likely pathogenic	66.76 %	66.76 %	65.00 %	2021-08-05	dead	Azacitidine plus Venetoclax	8.3	92	2.7	yes	0	0
						DNMT3A	c.2645G>A p.(Arg882His)	ENST00000264709	pathogenic	39.43 %	78.86 %	79.00 %
						KRAS	c.34G>C p.(Gly12Arg)	ENST00000256078	pathogenic	4.03 %	8.06 %	8.00 %
						SF3B1	c.2098A>G p.(Lys700Glu)	ENST00000335508	pathogenic	1.31 %	2.63 %	2.50 %
						STAG2	c.3362_3365dup p.(Ser1123Hisfs*14)	ENST00000218089	likely pathogenic	52.12 %	52.12 %	52.00 %
						U2AF1	c.101C>T p.(Ser34Phe)	ENST00000291552	pathogenic	31.50 %	62.99 %	65.00 %
Patient 3	Therapy related myeloid neoplasm	initial (1st timepoint)	0	46,​XX,​t(12;22)(p13;q11)[16]/46,​idem,​t(9;20)(q11;q11)[4].​nuc ish 3q26(EVI1x2)[100/100],​11q23(MLLx2)[100/100],​12p13(TELx2)(5’TEL sep 3’TELx1)[86/100]	-	NF1	c.2033del p.(Pro678Arg*10)	ENST00000358273	pathogenic	49.52 %	99.04 %	98.00%	2021-08-04	alive	CPY-351, allogenic stem cell planned	10.9	32	6.2	yes	0	30
Patient 4	Therapy related myeloid neoplasm	initial (1st timepoint)	0	47,​XX,del(5)(q14q34),+8,​i(8)(q10)x2,​inc[15]	-	IDH2	c.419G>A p.(Arg140Gln)	ENST00000330062	pathogenic	46.79 %	93.58 %	91.00 %	2021-08-03	alive	Azacitidine plus Venetoclax	10.1	24	0.7	yes	10	90
						RUNX1	c.420T>G p.(Ser140Arg)	ENST00000300305	VUS	43.00 %	86.00 %	91.00 %
						SRSF2	c.284C>T p.(Pro95Leu)	ENST00000359995	pathogenic	39.78 %	79.56 %	83.00 %
						TET2	c.1455del p.(Asn486Thr*11)	ENST00000380013	pathogenic	47.20 %	94.40 %	93.00 %
						TET2	c.3473del p.(Ala1158Glu*68)	ENST00000380013	pathogenic	41.43 %	82.86 %	83.00 %
						TP53	c.844C>T p.(Arg282Trp)	ENST00000269305	pathogenic	90.92 %	90.92 %	91.00 %
		progression (2nd timepoint)	13m	46,​XX,​t(2;3)(p23;q27),​del(5)(q14q34)[5]/47,​idem,​-t(2;3),​del(7)(q21),​+8,​i(8)(q10)x2[8]/47,​XX,​+8[2].​nuc ish 5p15.​2(5p15.​2x2),​5q31(EGR1x1)[71/100]	-	IDH2	c.419G>A p.(Arg140Gln)	ENST00000330062	pathogenic	33.28 %	66.55 %	70.00 %				10.1	22	0.8	yes	9.3	70
						KRAS	c.35G>C p.(Gly12Ala)	ENST00000256078	pathogenic	1.96 %	3.92 %	5.00 %
						NRAS	c.35G>C p.(Gly12Ala)	ENST00000369535	pathogenic	1.70 %	3.41 %	5.00 %
						PTPN11	c.1508G>C p.(Gly503Ala)	ENST00000351677	likely pathogenic	2.80 %	5.59 %	5.00 %
						RUNX1	c.420T>G p.(Ser140Arg)	ENST00000300305	VUS	38.29 %	76.58 %	70.00 %
						SRSF2	c.284C>T p.(Pro95Leu)	ENST00000359995	pathogenic	40.88 %	81.76 %	70.00 %
						TET2	c.1398_1402dup p.(His468Leu*20)	ENST00000380013	pathogenic	5.11 %	10.22 %	10.00 %
						TET2	c.1455del p.(Asn486Thr*11)	ENST00000380013	pathogenic	44.10 %	88.20 %	90.00 %
						TET2	c.3473del p.(Ala1158Glu*68)	ENST00000380013	pathogenic	36.71 %	73.42 %	70.00 %
						TP53	c.844C>T p.(Arg282Trp)	ENST00000269305	pathogenic	74.41 %	148.82 %	70.00 %
Patient 5	AML	initial (1st timepoint)	0	46,​​XY,​​t(4;14;11)(q22;q32;q23),​​add(10)(p14),​​inc [2]/46,​​XY,​​inc[1].​ish t(4;14;11)(5'MLL-,​​3'MLL+;5'MLL-,​​3'MLL-; 5'MLL+,​​3'MLL-)[1/1].​nuc ish 3q26(EVI1x2)[99/100],​11q23(MLLx2)(5'MLL sep 3'MLLx1)[25/100]	-	ASXL1	c.2077C>T p.(Arg693*)	ENST00000375687	pathogenic	0.68 %	1.36 %	1.50 %	2020-06-15	dead	7+3	not known
						KRAS	c.38G>A p.(Gly13Asp)	ENST00000256078	pathogenic	0.35 %	0.70 %	1.50 %
						NRAS	c.182A>G p.(Gln61Arg)	ENST00000369535	pathogenic	0.50 %	0.99 %	1.00 %
		progression (2nd timepoint)	15d	51,​XY,​​t(4;14;11)(q22;q32;q23),​​+der(4)t(4;14;11),​+8,​+9,​add(10)(p14),​+19,​+21[11]/46,​XY[4].​nuc ish 11q23(MLLx2)(5’MLL sep 3’MLLx1)[84/100]	-	ASXL1	c.2077C>T p.(Arg693*)	ENST00000375687	pathogenic	7.84 %	15.68 %	15.00 %				11.7	169	1.49	yes	-	90
						KRAS	c.38G>A p.(Gly13Asp)	ENST00000256078	pathogenic	7.59 %	15.18 %	15.00 %
						NRAS	c.182A>G p.(Gln61Arg)	ENST00000369535	pathogenic	5.34 %	10.67 %	10.00 %
Patient 6	initial: MPN*3; 6-years later: suspicion on sAML*4	initial (1st timepoint)	0	46,​XX[20].​nuc ish 9q34(ABLx2),​22q11(BCRx2)[100/100]	-	JAK2	c.1849G>T p.(Val617Phe)	ENST00000381652	pathogenic	73.76 %	73.76 %	74.00 %	2018-10-01	dead	start Hydroxyurea & phlebotomy/blood letting; ~6 years later: Jakavi 10 mg 2x/d	12	800	>40	yes	1 to 4	25
		progression (2nd timepoint)	75m	44,​XX,​add(5)(q12),​-7,​-13,​del(14)(q12q31),​der(17)t(13;17)(q21;p12)[10]/46,​XX[10].​nuc ish cen7(CEP7x2),​7q31(D7S486x1)[25/100],​cen17(CEP17x2),​17p13.​1(P53x1)[21/100]	no CNV	JAK2	c.1849G>T p.(Val617Phe)	ENST00000381652	pathogenic	97.53 %	V1: 97.53 % V2: 97.53%	V1: 98.00 % V2: 98.00 %				9	< 50	not known
						TP53	c.814G>A p.(Val272Met)	ENST00000269305	likely pathogenic	19.56 %	V1: 57.62 % V2: 34.62 %	V1: 58.00 % V2: 33.00 %
		progression (3rd timepoint)	79m	44,​XX,​add(5)(q12),​-7,​-13,​del(14)(q12q31),​der(17)t(13;17)(q21;p12)[3]/44,​idem,​add(2)(q37),​del(20)(q12q13)[14]/46,​XX[3].​ nuc ish cen7(CEP7x2),​​7q31(D7S486x1)[68/100],​cen17(CEP17x2),​​17p13.​​1(P53x1)[75/100]	arr[GRCh37] 3q26.1q29(166984020_197790509)x3,5q11.2q35.3(56358108_180665899)x1,7p22.3q36.3(588021_158581890)x1,13q13.3q14.11(35750858_44304475)x1,14q11.2q23.1(20320074_60332449)x1,14q32.33(104031749_106243254)x1,17p13.2p12(5493651_14882556)x1,20q11.22q13.13(33506151_47691151)x1	JAK2	c.1849G>T p.(Val617Phe)	ENST00000381652	pathogenic	98.12 %	V1: 98.12 % V2: 98.12 %	V1: 100.00 % V2: 100.00 %			11 cycles Azacytidin + 2 cycles LD Ara-C	14	not known
						TP53	c.814G>A p.(Val272Met)	ENST00000269305	likely pathogenic	23.36 %	V1: 100.37% V2: 30.37 %	V1: 100.00% V2: 25.00%
Patient 7	sAML from atypical CML*5	initial (1st timepoint)	0	47,​XY,​ins(9;12)(q34;p12p13),​+12[14]/46,​XY[1]. ​ish ins(9;12)(5'ETV6+;5'ETV6-)[9/10].​ nuc ish 9q34(ABL1x2),​22q11(BCRx2)[94/100]	arr[GRCh37] 12p13.​​33q24.​​33(204547_133770831)x3	no variants detected							2021-05-21	alive	7+3 plus Dasatinib, allogenic Tx	7.8	21	7.6	yes	not known
		progression (2nd timepoint)	1.5m	47,​​XY,​​ins(9;12)(q34;p12p13),​​+12[1]/ 50,​idem,​+X,​+11,​del(12)(p13),​+19[9].​ 12p13(5’TELx3,​3’TELx2)(5’TEL con 3’TELx1)[49/100],​ 12p13(5’TELx3,​3’TELx3)(5’TEL con 3’TELx2)[48/100]	arr[GRCh37] 11p15.​5q25(205172_134945165)x2~3,​12p13.​​33q24.​​33(204547_133770831)x3,​19q11q13.​43(28041901_59095418)x2~3,​ Xp22.​33q28(2698113_153553374)x2~3	no variants detected										7.7	44	120.8		11	20
		remission (3rd timepoint)	3m	46,​XY[15].​nuc ish 12p13(ETV6x2)[99/100]	-	no variants detected										10.1	60	2.8		0	0
		relapse (4th timepoint)	7m	47,​XY,​​​ins(9;12)(q34;p12p13),​+12[2]/47,​idem,​ der(7)t(7;9)(q35;q21)[3]/46,​XY[11].​ nuc ish 12p13(5’TELx3,​3’TELx3) (5’TEL con 3’TELx2)[5/100]	-	no variants detected										10.7	108	5.2		0	0
Patient 8	AML without maturation	initial (1st timepoint)	0	46,​XX,​​del(9)(q21q31)[18].​nuc ish 3q26(EVI1x2),​11q23(MLLx2)[100]	-	NRAS	c.37G>C p.(Gly13Arg)	ENST00000369535	pathogenic	12.69 %	25.39 %	25.00 %	2021-05-26	alive	7+3, allogenic transplantation, after rezidive: FLA-V-IDA (=FLAG-IDA with Venetoclax) plus donor lymphocytes	5	126	3.6	yes	4	70
						WT1	c.1136_1142dup p.(Ala382Thr*5)	ENST00000332351	likely pathogenic	23.26 %	46.53 %	47.00 %
		remission (2nd timepoint)	6m	46,​XX[20]	-	no variants detected										not known
		relapse (3rd timepoint)	8m	46,​​XX,​​del(9)(q21q31)[9]/46,​​XX,​​idem,​​t(1;16)(p12;q21)[4]/46,​​XX[3]	-	NRAS	c.37G>C p.(Gly13Arg)	ENST00000369535	pathogenic	12.78 %	25.55 %	25.00 %				9.9	38	2.8	yes	5.6	not known
						NRAS	c.37G>T p.(Gly13Cys)	ENST00000369535	pathogenic	5.03 %	10.06 %	10.00 %
						WT1	c.1141_1144dup p.(Ala382Val*4)	ENST00000332351	likely pathogenic	4.51 %	9.03 %	9.00 %
						WT1	c.1136_1142dup p.(Ala382Thr*5)	ENST00000332351	likely pathogenic	11.35 %	22.71 %	25.00 %
						WT1	c.1128dup p.(Thr377Asp*8)	ENST00000332351	likely pathogenic	1.48 %	2.96 %	3.00 %
						WT1	c.1110dup p.(Val371Cys*14)	ENST00000332351	likely pathogenic	3.69 %	7.38 %	7.00 %
		progression (4th timepoint)	8m	46,​​XX,​​del(9)(q21q31)[7]/46,​​idem,​​?add(9)(p12),​​add(17)(q22)[4]/46,​​idem,​​t(1;16)(p12;q21)[2]/46,​​idem,​​add(10)(p12),​​add(17)(q22)[2]/46,​​XX[3]	-	NRAS	c.37G>C p.(Gly13Arg)	ENST00000369535	pathogenic	17.38 %	34.76 %	30.00 %				10.1	32	3		not known	22
						NRAS	c.37G>T p.(Gly13Cys)	ENST00000369535	pathogenic	4.93 %	9.85 %	9.00 %
						WT1	c.1141_1144dup p.(Ala382Val*4)	ENST00000332351	likely pathogenic	4.03 %	8.05 %	7.00 %
						WT1	c.1136_1142dup p.(Ala382Thr*5)	ENST00000332351	likely pathogenic	17.18 %	34.37 %	30.00 %
						WT1	c.1128dup p.(Thr377Asp*8)	ENST00000332351	likely pathogenic	4.76 %	9.53 %	9.00 %
						WT1	c.1110dup p.(Val371Cys*14)	ENST00000332351	likely pathogenic	4.96 %	9.92 %	8.00 %
		remission (5th timepoint)	14m	46,​XX[15]	-	no variants detected										13.3	313	9.7		0	0
*1 AML = acute myeloid leukemia; *2 MDS = myelodysplastic syndrome; *3 MPN = myeloproliferative neoplasm; *4 sAML = secondary AML; *5 CML = chronic myeloid leukemia
